# Supplementary material for: Reirradiation of Local Recurrences of Prostate Cancer: PROSTARE (PROstate Cancer STereotActic REirradiation) Early Safety Analysis of a Phase 2 Study with a Limited Cohort
Source: Cancers (Basel). 2026 Mar 6;18(5):848. doi: 10.3390/cancers18050848 (PMC12985271; doi:10.3390/cancers18050848)
Supplement: Supplementary file 1 [file cancers-18-00848-s001.zip]

Archive with 1 entries (1 files):
- cancers-4153625-supplementary.pdf
